# Supplementary material for: Identification of COPD Inflammatory Endotypes Using Repeated Sputum Eosinophil Counts
Source: Biomedicines. 2022 Oct 18;10(10):2611. doi: 10.3390/biomedicines10102611 (PMC9599170; doi:10.3390/biomedicines10102611)
Supplement: Supplementary file 1 [file biomedicines-10-02611-s001.zip]

Archive with 1 entries (1 files):
- biomedicines-1947818-supplementary.pdf
